# Supplementary material for: Hyaluronan Mediates Cold-Induced Adipose Tissue Beiging
Source: Cells. 2024 Jul 23;13(15):1233. doi: 10.3390/cells13151233 (PMC11311271; doi:10.3390/cells13151233)
Supplement: Supplementary file 1 [file cells-13-01233-s001.zip]

Archive with 2 entries (2 files):
- Supplementary Figures.pdf
- Tabel S1.xlsx
